# Supplementary material for: LRMP inhibits cAMP potentiation of HCN4 channels by disrupting intramolecular signal transduction
Source: eLife. 2024 Apr 23;12:RP92411. doi: 10.7554/eLife.92411 (PMC11037915; doi:10.7554/eLife.92411)
Supplement: Source data 1. [file elife-92411-data1.xlsx]

## Sheet: Figure 1
Figure 1B
Membrane Potential (mV)	HCN4	SEM	HCN4+cAMP	SEM	HCN4+LRMP479Cit	SEM	HCN4+LRMP479Cit+cAMP	SEM
-50	0.00588076	0.00383746	0.00626085	0.00212472	-0.00184336	0.00368328	0.0106475	0.00839398
-60	0.00533135	0.00275614	0.018533	0.00580724	0.0021836	0.00222954	0.0145565	0.00654935
-70	0.00742637	0.00423549	0.0672058	0.0124846	0.00880631	0.00300328	0.0334762	0.0064445
-80	0.0269508	0.00613802	0.157451	0.0178797	0.0263123	0.00661201	0.0857004	0.0119367
-90	0.0801268	0.00996688	0.285552	0.0259961	0.0692914	0.015071	0.168941	0.0150987
-100	0.1759	0.0141647	0.444267	0.0312938	0.164226	0.027854	0.283017	0.0233388
-110	0.338141	0.0189082	0.6055	0.0257068	0.321379	0.03595	0.434334	0.02498
-120	0.546453	0.0190265	0.755228	0.0167712	0.522784	0.0380235	0.587379	0.0252443
-130	0.749313	0.0160754	0.862482	0.0110653	0.733168	0.0351243	0.726248	0.0262535
-140	0.895067	0.0101428	0.942395	0.00733198	0.89047	0.0236036	0.852977	0.025145
-150	0.960185	0.00597973	0.985465	0.00430084	0.956551	0.0124638	0.943879	0.0169393
-160	0.990527	0.00247169	0.990303	0.00390842	0.983777	0.00892029	0.977954	0.00660308
-170	0.993211	0.00376729	1	0
Figure 1C-V1/2 (mV)	Midpoints of Activation					Figure 1D-τDeac (ms)
	HCN4	HCN4+cAMP	HCN4+LRMP479Cit	HCN4+LRMP479Cit+cAMP			HCN4	HCN4+cAMP	HCN4+LRMP479Cit	HCN4+LRMP479Cit+cAMP
	-113.8	-104.5	-123.898	-125.047			870.499	1178.82	1059.4	1453.4
	-111.3	-115.4	-114.575	-119.494			944.264	1037.73	849.285	1828.47
	-106.5	-90.8	-119.002	-116.649			1198.49	1727.3	766.639	1168.68
	-120.6	-100.4	-119.234	-108.464			1103.11	1662.46	1161.83	1875.35
	-111.9	-92.5	-129.987	-121.442			998.399	935.44	720.565	2226
	-111.9	-110.2	-126.285	-122.784			869.293	1259.31	672.2	684.301
	-111.557	-85	-127.686	-130.926			1180.3	1065.09	546.281	726.814
	-111.543	-103.823	-112.805	-110.128			1508.98	884.896	617.146	817.194
	-115.288	-117.875	-124.081	-108.961			1423.32	4328.43	1013.2	1054.59
	-125.682	-104.34	-106.071	-110.999			1243.02	1359.33	668.651
	-118.218	-108.819	-113.691	-112.922			939.628	1641.98	441.234
	-112.518	-111.808	-120.474				944.177	1170.34
	-113.283	-111.95					903.694	2591.24
	-118.633	-107.741					814.605	2126.4
	-113.677	-113.856					1394.32	2064.77
	-116.963	-107.165					1001.58	1823.42
	-117.803	-101.886					1160.9	1793.17
	-123.144	-104.057					893.088	1044.44
	-125.237	-109.409					846.309	957.951
	-127.449	-107.387					460.975	2971.25
	-123.427	-115.502					898.44	2619.77
	-110.436	-106.4					1914.51	2819.97
	-108.928	-99.83					1206.74	6378.54
	-109.543	-104.105					3190.14	587.811
	-118.98	-104.817					345.602	739.209
	-120.237	-110.404					710.99
	-122.962	-103.969					937.17
	-104.987	-94.7624					2379.2
	-114.056	-111.299					3752.31
	-122.8	-105.4					2611.15
	-127.133	-76.6					2721.06
	-122.791	-84.9					1229.45
	-125.277	-94.3					1251.84
	-119.406	-103.2					1217.77
	-128.91	-95.3					1679.41
	-126.657	-100.9					588.643
	-115.6						736.99
	-119.1
	-104.4
	-113.7					Average	1299.2	1870.76	774.221	1314.98
	-107.9					N	37	25	11	9
	-123.028					SEM	122.421	255.006	67.8444	186.618
	-125.21
	-122.893
	-125.654
	-122.8
	-118
	-110.1
	-121.8
	-128.5
	-122.9
	-114.5
	-117
	-113.3
Average	-117.776	-103.35	-119.816	-117.074
N	54	36	12	11
SEM	0.884575	1.53624	2.03492	2.24723

## Sheet: Figure 2
Figure 2B						Figure 2C
Membrane Potential (mV)	LRMP 1-227	SEM	LRMP 1-227 +cAMP	SEM		Membrane Potential (mV)	LRMP 228-539	SEM	LRMP 228-539 +cAMP	SEM
-50	0.0182533	0.0137905	-0.00317317	0.0139615		-50	-0.000435944	0.00521322	-0.00973677	0.0107488
-60	-0.0154214	0.0164872	0.00776492	0.0130116		-60	-0.00999298	0.0107951	0.0107468	0.00578904
-70	0.00445515	0.0096381	0.0298539	0.0121291		-70	0.0238538	0.00783133	0.0506843	0.015316
-80	0.00149922	0.0142915	0.0258332	0.0131959		-80	0.00389888	0.0218711	0.117562	0.0188276
-90	0.0399659	0.0192352	0.118812	0.014017		-90	0.0754264	0.0197578	0.252303	0.040485
-100	0.151339	0.0336485	0.238261	0.020243		-100	0.212834	0.0395697	0.442856	0.0387757
-110	0.319683	0.0415664	0.409752	0.0242755		-110	0.385604	0.0529602	0.606365	0.0346995
-120	0.551029	0.0441227	0.567514	0.0338273		-120	0.609741	0.0498858	0.838428	0.0408478
-130	0.776319	0.0354692	0.774874	0.0375868		-130	0.768997	0.0413714	0.955089	0.0228199
-140	0.912538	0.0233555	0.883378	0.0300847		-140	0.930912	0.0247352	0.967929	0.0173407
-150	0.962149	0.0137577	0.941269	0.0235287		-150	0.984984	0.00601371	1	0
-160	0.973366	0.0173104	0.97411	0.0185351		-160	1	0
-170	1		1	0
Figure 2D						Figure 2E
Membrane Potential (mV)	LRMP 1-108Cit	SEM	LRMP 1-108Cit+cAMP	SEM		Membrane Potential (mV)	LRMP 110-230Cit	SEM	LRMP 110-230Cit +cAMP	SEM
-50	0.0020812	0.00818724	0.0105367	0.00659922		-50	0.00153705	0.00833807	0.00824703	0.00605907
-60	-0.0246685	0.00594198	0.0122009	0.0138788		-60	0.0109619	0.00917046	-0.00923374	0.0145109
-70	-0.00230373	0.0159402	0.0466145	0.0237634		-70	0.0178839	0.00777292	0.0300993	0.0114514
-80	0.00582041	0.0140357	0.124035	0.0372492		-80	0.057172	0.0132175	0.0938787	0.0149325
-90	0.0404611	0.0134496	0.255934	0.0485338		-90	0.13381	0.0298574	0.228226	0.0169015
-100	0.143681	0.0182908	0.450205	0.049277		-100	0.237299	0.0515291	0.388188	0.0214872
-110	0.278961	0.0202907	0.617664	0.0452267		-110	0.370421	0.0668744	0.578818	0.0283998
-120	0.49421	0.0259658	0.778342	0.0311093		-120	0.550383	0.0772685	0.761431	0.0253377
-130	0.684065	0.0286864	0.889249	0.0215865		-130	0.72714	0.0671281	0.894604	0.0183836
-140	0.887723	0.0326992	0.965819	0.0157625		-140	0.880483	0.0502787	0.966436	0.0141647
-150	0.953978	0.0217368	0.978445	0.00919392		-150	0.93532	0.0315462	0.98988	0.00351086
-160	0.985933	0.0140666	0.988597	0.00504689		-160	0.984076	0.0159244	0.971219	0.01816
						-170	0.970146	0.0298537
Figure 2F-V1/2 (mV)	Midpoints of Activation
	LRMP 1-227	LRMP 1-227 +cAMP	LRMP 228-539	LRMP 228-539 +cAMP	LRMP 1-108Cit	LRMP 1-108Cit+cAMP	LRMP 110-230Cit	LRMP 110-230Cit +cAMP
	-108.305	-126.384	-119.658	-82.0735	-115.572	-95.0369	-106.744	-109.249
	-122.595	-118.618	-125.277	-102.546	-121.114	-91.1566	-105.772	-99.2934
	-127.525	-118.837	-117.617	-111.352	-122.477	-99.7928	-104.709	-108.546
	-118.8	-111.8	-114.542	-101.542	-119.051	-105.745	-114.017	-98.8168
	-116.3	-120.4	-102.2	-113.8	-128.3	-110.999	-114.943	-106.432
	-117.8	-113.9	-126.5	-129.2	-127	-110.559	-139.327	-107.483
	-124	-123.9	-113.2	-111.2	-128	-106.122	-132.254	-109.688
	-124.8	-115.7	-117.4	-108.9		-104.168	-121.894	-102.195
	-124	-113.8	-108.4	-99.9			-122.116	-106.825
	-113.4	-115.5		-101.1				-104.067
	-117.1	-120.1						-113.2
	-115.8							-111.5
	-102.9
Average	-117.948	-118.085	-116.088	-106.161	-123.073	-102.947	-117.975	-106.441
N	13	11	9	10	7	8	9	12
SEM	1.93225	1.35078	2.5614	3.8419	1.84942	2.51319	4.02801	1.31499

## Sheet: Figure 3B-E
Figure 3B
Membrane Potential (mV)	HCN4 Δ1-25	SEM	HCN4 Δ1-25+cAMP	SEM	HCN4 Δ1-25+LRMP	SEM	HCN4 Δ1-25+cAMP+LRMP	SEM
-50	0.00605985	0.00295845	0.0034378	0.00316616	0.00106086	0.00865669	0.0289034	0.0171099
-60	0.00953424	0.00693204	0.0251668	0.0110275	-0.00904948	0.00528812	0.0161677	0.0103477
-70	0.00612406	0.00680717	0.0824188	0.0192802	-0.015236	0.0117005	0.0287111	0.013807
-80	0.0284105	0.0106938	0.182033	0.0259347	0.0106223	0.0123601	0.0950585	0.016083
-90	0.0917093	0.0174641	0.332247	0.0391077	0.0547345	0.0266956	0.150114	0.019713
-100	0.190855	0.0284951	0.492453	0.0445268	0.143877	0.0425599	0.276923	0.0188252
-110	0.365858	0.0372072	0.658897	0.0435917	0.279303	0.0511209	0.429407	0.0166958
-120	0.573721	0.0408729	0.821479	0.0390262	0.474879	0.0517652	0.608102	0.015969
-130	0.769537	0.0325893	0.923706	0.0227196	0.687877	0.0376195	0.780743	0.0150863
-140	0.898188	0.0192995	0.962186	0.0112845	0.86028	0.0277537	0.922042	0.0147456
-150	0.965626	0.0103172	0.982476	0.0088933	0.958773	0.0181717	0.982694	0.0100117
-160	0.98596	0.00704667	0.944673	0.0553273	0.959541	0.015418	0.991688	0.00814226
-170					1	0
Figure 3C
Membrane Potential (mV)	HCN4 Δ1-62	SEM	HCN4 Δ1-62+cAMP	SEM	HCN4 Δ1-62+LRMP	SEM	HCN4 Δ1-62+cAMP+LRMP	SEM
-50	-0.00684769	0.0211885	0.000358829	0.000358829	0.000969677	0.00990501	0.00245636	0.00245636
-60	0.0255251	0.0213085	0.0200802	0.013959	-0.0145735	0.0146472	-0.0135592	0.00948173
-70	0.0146005	0.0173818	0.050287	0.0297088	0.0076008	0.0133606	0.0302992	0.0109695
-80	0.0706101	0.0312016	0.128353	0.0412818	0.0167354	0.014649	0.0673008	0.0255189
-90	0.0453043	0.0294734	0.276223	0.0414781	0.080815	0.011578	0.153186	0.0251684
-100	0.179147	0.0225163	0.500472	0.0348082	0.159938	0.0250138	0.317489	0.032507
-110	0.345253	0.0431123	0.703036	0.0370412	0.316484	0.0345866	0.533057	0.0280171
-120	0.597037	0.0358758	0.838932	0.0234036	0.548395	0.0368511	0.721825	0.0227605
-130	0.797943	0.0436804	0.932036	0.0152116	0.766656	0.0350287	0.892528	0.00800054
-140	0.941906	0.0190796	0.975567	0.00902879	0.896339	0.0222165	0.956232	0.0117323
-150	0.980215	0.00854367	0.986939	0.00629904	0.972098	0.0124953	0.990721	0.00927921
-160	0.96688	0.0131711	1	0	0.992457	0.00493169
-170	1	0
Figure 3D
Membrane Potential (mV)	HCN4 Δ1-130	SEM	HCN4 Δ1-130+cAMP	SEM	HCN4 Δ1-130+LRMP	SEM	HCN4 Δ1-130+cAMP+LRMP	SEM
-50	0.0100131	0.00556205	0.00462464	0.00383185	-0.0268808	0.0318899	-0.0140731	0.0194266
-60	-0.00353603	0.0148354	0.0324998	0.0137748	0.00139665	0.0443081	0.0279428	0.0163353
-70	-0.0107744	0.0244878	0.0961677	0.02174	0.0124142	0.0102634	0.0404953	0.0137855
-80	0.0466889	0.0277853	0.177216	0.0393548	-0.0217646	0.0267926	0.0889718	0.0346488
-90	0.0764839	0.0326267	0.33207	0.0425453	-0.00950341	0.0558384	0.241803	0.0467858
-100	0.169633	0.0467064	0.512501	0.044459	0.100586	0.0263219	0.373287	0.0639493
-110	0.340552	0.0621755	0.696197	0.03477	0.32585	0.0272849	0.53772	0.0637459
-120	0.603179	0.0678632	0.855529	0.0332116	0.546357	0.0543249	0.746175	0.0502552
-130	0.795442	0.0399794	0.908868	0.0228659	0.804856	0.0195126	0.884492	0.0342452
-140	0.921764	0.0222269	0.972389	0.0180095	0.974179	0.0157446	0.963358	0.0193514
-150	0.95293	0.0217745	0.986128	0.00887421	0.94275	0.0263701	0.97819	0.0166913
-160	0.967887	0.0134807			0.952137	0.0201565	0.996499	0.00285827
-170	0.968933	0.0310673
Figure 3E
Membrane Potential (mV)	HCN4 Δ1-185	SEM	HCN4 Δ1-185+cAMP	SEM	HCN4 Δ1-185+LRMP	SEM	HCN4 Δ1-185+cAMP+LRMP	SEM
-50	0.00349371	0.00879567	-0.00500467	0.0118084	-0.0422631	0.0244433	0	0
-60	0.00622979	0.0208163	0.0376971	0.0380549	0.00107948	0.0130098	-0.00376716	0.0105855
-70	-0.0099074	0.0119108	0.0493004	0.0485919	0.0114269	0.019899	0.0256768	0.0171524
-80	0.00688727	0.0158751	0.145354	0.0560323	0.0180899	0.0240093	0.0877266	0.0317285
-90	0.0490037	0.0172525	0.269966	0.0683687	0.045955	0.0270623	0.248161	0.0569429
-100	0.170283	0.0272912	0.438688	0.081915	0.112829	0.0324859	0.412876	0.05571
-110	0.375626	0.0397545	0.663921	0.0553637	0.239467	0.028508	0.644621	0.0759525
-120	0.57899	0.0473392	0.763303	0.0460116	0.425808	0.0471927	0.785612	0.0432333
-130	0.761597	0.0485146	0.900893	0.0266459	0.658437	0.0576246	0.916556	0.0225092
-140	0.92782	0.0206025	0.896795	0.0220648	0.808846	0.0461017	0.955412	0.0281381
-150	0.960712	0.0105618	0.967919	0.0142005	0.921585	0.0310083	0.942527	0.0269763
-160	0.991718	0.00828157	0.942782	0.0168884	1	0	0.965658	0.0317557
-170	0.950929	0.0337991	0.976739	0.0162831	0.920481	0.0251955

## Sheet: Figure 3F
Figure 3F-V1/2 (mV)	Midpoints of Activation
	HCN4 Δ1-25	HCN4 Δ1-25+cAMP	HCN4 Δ1-25+LRMP	HCN4 Δ1-25+cAMP+LRMP	HCN4 Δ1-62	HCN4 Δ1-62+cAMP	HCN4 Δ1-62+LRMP	HCN4 Δ1-62+cAMP+LRMP	HCN4 Δ1-130	HCN4 Δ1-130+cAMP	HCN4 Δ1-130+LRMP	HCN4 Δ1-130+cAMP+LRMP	HCN4 Δ1-185	HCN4 Δ1-185+cAMP	HCN4 Δ1-185+LRMP	HCN4 Δ1-185+cAMP+LRMP
	-118	-88.9	-99.1	-111.1	-108.2	-99.3561	-129.799	-112.326	-111.9	-104.4	-112.263	-106.905	-129.5	-103.965	-136.8	-104.86
	-112.6	-89.4	-119.4	-118	-118.5	-109.105	-124.79	-106.112	-111.9	-88.7	-120.287	-109.886	-117.6	-114.483	-125.7	-92.3667
	-116.9	-92.6	-123.1	-112.4	-122.1	-91.9817	-123.082	-113.289	-106.8	-95.4	-119.862	-108.306	-114.1	-119.674	-132.112	-109.301
	-122.7	-107.4	-126.2	-123	-117.7	-99.6851	-117.543	-111.744	-113.7	-105.096	-116.841	-113.022	-105.021	-102.022	-120.563	-92.3399
	-113.3	-97.5	-118.108	-115.514	-122.5	-101.734	-118.061	-104.156	-118.7	-100.835	-119.709	-90.8054	-109.084	-106.543	-116.192	-117.402
	-109.3	-99.1	-128.854	-124.084	-112.241	-94.6402	-119.428	-106.49	-103.3	-104.672	-115.17	-120.896	-110.387	-89.8754	-121.144	-109.086
	-106.9	-93.6	-117.996	-118.105	-115.174	-85.4243	-119.937	-106.256	-122.135	-109.777		-98.5457	-116.5	-86.3	-124.226	-99.6
	-107.4	-98.1	-124.3	-113.226	-115.955	-101.96	-113.471	-102.608	-117.981	-101.698			-114.256	-87.5	-127.308	-104.2
	-113.7	-107.169	-128.8	-116		-104.926	-109.55		-121.055				-119.303	-96.4
	-100.3	-112.208	-124.4	-105.8		-102.299	-112.297		-129.045				-122.245	-116.903
	-115.7	-114.904		-118.6					-110.8				-120.918	-118.777
	-132.683	-115.937		-121.7									-126.175	-102.9
	-111.633	-98.0368												-94.7288
	-140.349
	-119.835
	-125.158
	-126.133
	-125.753
	-124.966
Average	-118.069	-101.143	-121.026	-116.461	-116.546	-99.1112	-118.796	-107.873	-115.21	-101.322	-117.355	-106.909	-117.091	-103.082	-125.506	-103.644
N	19	13	10	12	8	10	10	8	11	8	6	7	12	13	8	8
SEM	2.23459	2.60685	2.74059	1.5286	1.70012	2.15353	1.93004	1.42244	2.23524	2.31911	1.30887	3.69393	2.05037	3.27169	2.33885	3.05895

## Sheet: Figure 4
Figure 4B										Figure 4C-V1/2 (mV)	Midpoints of Activation
Membrane Potential (mV)	HCN4 S719X	SEM	HCN4 S719X+cAMP	SEM	HCN4 S719X+LRMP	SEM	HCN4 S719X+LRMP+cAMP	SEM			HCN4 S719X	HCN4 S719X+cAMP	HCN4 S719X+LRMP	HCN4 S719X+LRMP+cAMP
-50	0.00317665	0.00572172	0.00361053	0.00193398	0.0104778	0.00397945	-0.00165481	0.00420507			-130	-110.3	-115.5	-132.4
-60	0.00436629	0.00384675	0.0083281	0.00235676	0.000329614	0.00279717	0.00540041	0.00451156			-121.7	-115.3	-111.2	-114.2
-70	0.00640174	0.00325125	0.0312059	0.00759891	0.00107008	0.00226502	0.0208024	0.00666503			-121.6	-98.7	-112	-115.7
-80	0.0104909	0.0045335	0.101678	0.0126152	0.0158183	0.00352784	0.062161	0.0104736			-123.5	-97.1	-124.6	-112.9
-90	0.0260725	0.00569221	0.229916	0.0228809	0.0445878	0.0109637	0.144951	0.0163574			-126.2	-99.8	-123	-116.8
-100	0.0793312	0.00888085	0.391532	0.0305277	0.123705	0.0217195	0.276244	0.0218258			-119.5	-114.7	-122	-110.5
-110	0.203674	0.0175405	0.577959	0.0297341	0.272401	0.0309322	0.429868	0.0259388			-121.6	-111.2	-115.3	-103.7
-120	0.415933	0.0268562	0.756004	0.0249608	0.48272	0.033806	0.605657	0.0249411			-120.4	-110.9	-116.5	-103.8
-130	0.651658	0.0324287	0.869818	0.018979	0.70024	0.032472	0.76414	0.0255624			-117.9	-107.9	-122.5	-118.7
-140	0.840344	0.0292449	0.936715	0.0203108	0.861332	0.0261615	0.882177	0.0205317			-130.772	-107.7	-117	-110.7
-150	0.937227	0.0200667	0.973236	0.00915538	0.942296	0.0153064	0.950355	0.017035			-124.879	-93.7	-110.6	-118.7
-160	0.968804	0.0128387	0.991679	0.00545906	0.972085	0.0116567	0.972926	0.0101423			-138.6	-97.1	-129.3	-115.7
-170	1	0	1	0	0.999136	0.000863689	0.994414	0.0055858			-129.663	-104.975	-133.4	-114.4
											-122.504	-105.164	-127.6	-105.5
											-120.984	-119.592	-135.3	-133.7
											-131.589	-106.746	-117.7	-118.2
											-122.404	-110.434	-128.9	-107.1
												-99.9475	-127.1	-112.4
												-116.658	-116.5	-114.8
												-93.923	-121.1	-116.6
												-106.869
												-114.317
										Average	-124.929	-106.501	-121.355	-114.825
										N	17	22	20	20
										SEM	1.32422	1.61624	1.62493	1.74188
Figure 4D										Figure 4E-V1/2 (mV)	Midpoints of Activation
Membrane Potential (mV)	HCN4 V604X	SEM	HCN4 V604X+cAMP	SEM	HCN4 V604X+LRMP	SEM					HCN4 V604X	HCN4 V604X+cAMP	HCN4 V604X+LRMP
-50	-0.00138997	0.00176166	0.0203562	0.0229713	0.00111598	0.000721454					-92.2796	-105.173	-107.806
-60	0.00811737	0.00271622	0.0291012	0.0357995	-0.00102133	0.00765713					-107.335	-121.245	-100.49
-70	0.0288328	0.0112749	0.0590342	0.0507768	0.00769125	0.0109999					-102.43	-84.4757	-107.7
-80	0.106733	0.0257881	0.112698	0.0715755	0.075572	0.0240056					-87.659	-108.51	-99.8918
-90	0.247166	0.0419418	0.214798	0.0794725	0.207327	0.0527895					-97.0568	-102.299	-97.2021
-100	0.460905	0.0455316	0.390761	0.0837539	0.432961	0.0485294					-99.3886	-106.35	-99.2
-110	0.67396	0.0393835	0.607062	0.0831973	0.675075	0.0450912					-111.843
-120	0.838674	0.0281354	0.751426	0.0650584	0.840822	0.0392944					-105.235
-130	0.934811	0.0180879	0.882706	0.0448808	0.920588	0.0271034					-109.132
-140	0.973113	0.00871681	0.948133	0.0270527	0.968188	0.0144122					-104.775
-150	0.987862	0.0067324	0.975303	0.0083886	0.975662	0.00874671					-100.254
-160	0.997944	0.00205634	1	0	0.9977	0.00229978					-103.611
-170
										Average	-101.75	-104.676	-102.048
										N	12	6	6
										SEM	2.0054	4.85107	1.85988

## Sheet: Figure 5
Figure 5B-FRET Efficiency (%)
Citrine Construct	Free Cit	Free Cit	LRMP 1-230Cit	LRMP 1-230Cit	LRMP 1-230Cit	LRMP 1-230Cit
Cerulean Construct	HCN4 1-125Cer	HCN4 125-260Cer	HCN4 1-260Cer	HCN4 1-125Cer	HCN4 125-260Cer	HCN4 CNBD-Cer
	2.43	1.68	10.38	21.07	14.99	-0.72
	0.93	-0.15	-0.46	18.89	17.91	1.07
	3.35	4.81	-0.45	15.01	8.92	2.18
	0.81	1.09	4.27	10.12	14.22	0.99
	0.53	-1.02	3.42	9.22		0.64
		2.7	6.87	11.5
		4.62	4.01	14.07
		4.18	2.05	4.69
		2.39	5.77
		1.35	1.73
		4.77	1.92
			3.69
Average	1.61	2.40182	3.6	13.0712	14.01	0.832
N	5	11	12	8	4	5
SEM	0.546297	0.594407	0.886069	1.88438	1.87356	0.466062
Figure 5C-FRET Efficiency (%)
Citrine Construct	LRMP 1-108Cit	LRMP 1-108Cit	LRMP 1-108Cit	LRMP 1-108Cit	LRMP 1-108Cit	LRMP 110-230Cit	LRMP 110-230Cit	LRMP 110-230Cit	LRMP 110-230Cit
Cerulean Construct	HCN4 1-260Cer	HCN4 1-125Cer	HCN4 125-260Cer	HCN4 CNBD-Cer	HCN2 59-171Cer	HCN4 1-125Cer	HCN4 125-260Cer	HCN4 CNBD-Cer	HCN2 59-171Cer
	5.54	13.51	17.19	0.47	0.86	17.89	12.53	-1.87	1.19
	8.15	6.11	8.34	0.88	1.9	14.18	14.84	-2.73	0.38
	7.58	8.98	10.99	-0.97	2.27	21.19	23.74	1.91	-0.2
	10.27	10.22	9.34	0.93	3.56	24.98	11.84	-1.3	-0.18
		14.6	7.62	0.7	5.57	16.93	10.21	3.59	4.27
		11.07	9.36	-1.78	6.62	12.1	16.55	2.69	1.36
		8.11	15.97		-0.21	4.12		-0.28	5.07
			9.9		-1.64	26.07			5.12
			16.76		2.59
Average	7.885	10.3714	11.7189	0.0383333	2.39111	17.1825	14.9517	0.287143	2.12625
N	4	7	9	6	9	8	6	7	8
SEM	0.972561	1.12813	1.27311	0.463705	0.874091	2.54211	1.98185	0.924705	0.817959

## Sheet: Figure 6
Figure 6B										Figure 6C-V1/2 (mV)	Midpoints of Activation
Membrane Potential (mV)	HCN4 PT/AF	SEM	HCN4 PT/AF+cAMP	SEM	HCN4 PT/AF+LRMP	SEM	HCN4 PT/AF+LRMP+cAMP	SEM			HCN4 PT/AF	HCN4 PT/AF+cAMP	HCN4 PT/AF+LRMP	HCN4 PT/AF+LRMP+cAMP
-50	0.0123089	0.00706253	0.0040613	0.00501217	0.00732271	0.00392332	0.00830434	0.0115445			-140.416	-117.043	-121.192	-108.396
-60	0.0103368	0.00772015	0.00692795	0.00713241	0.00259197	0.00321505	0.0150428	0.00751893			-134.013	-117.559	-125.967	-126.722
-70	0.00346847	0.00709219	0.0260921	0.011066	0.0046493	0.00381515	0.0542243	0.0141955			-126.473	-122.692	-138.463	-122.552
-80	-0.00487899	0.0181754	0.0661125	0.0158879	0.0105256	0.00554255	0.0999515	0.0136976			-134.021	-105.474	-116.248	-112.128
-90	0.0266338	0.0111873	0.147024	0.0244088	0.036428	0.0107273	0.197204	0.0229744			-124.63	-117.789	-125.114	-106.97
-100	0.103381	0.0143309	0.263866	0.0302158	0.0952014	0.0190117	0.327808	0.0298703			-121.37	-110.993	-122.254	-113.669
-110	0.20246	0.0264113	0.41095	0.0343626	0.208894	0.0321965	0.488987	0.0338824			-137.404	-116.488	-113.832	-101.983
-120	0.368372	0.0377632	0.595089	0.0354482	0.379895	0.0415279	0.672761	0.0316186			-138.928	-105.7	-130.775	-99.5261
-130	0.600824	0.0364059	0.770451	0.0333313	0.584259	0.0474265	0.830772	0.0250951			-115.031	-117.3	-131.946	-101.118
-140	0.791723	0.0315289	0.906207	0.0261443	0.757282	0.0303524	0.947231	0.0151835			-126.531	-100.2	-132.93	-116.406
-150	0.925396	0.013405	0.942975	0.0211686	0.893692	0.0196291	0.965817	0.00934873			-115.65	-128.082	-126.237	-106.455
-160	0.996725	0.00327523	0.979733	0.0120495	0.966577	0.0119774	0.988354	0.00744838			-134.123	-129.868	-132.27	-112.679
-170	0.999136	0.000864404	1	0	1	0					-135.31	-121.252	-137.317	-123.352
											-124.233	-123.843	-130.043	-113.154
											-119.994	-122.535	-133.145	-115.958
											-126.834
											-125.051
											-125.33
											-121.819
											-127
											-125.9
										Average	-127.622	-117.121	-127.849	-112.071
										N	21	15	15	15
										SEM	1.57506	2.17809	1.85959	2.11561
Figure 6D										Figure 6E-V1/2 (mV)	Midpoints of Activation
Membrane Potential (mV)	HCN4-2	SEM	HCN4-2+cAMP	SEM	HCN4-2+LRMP	SEM	HCN4-2+LRMP+cAMP	SEM			HCN4-2	HCN4-2+cAMP	HCN4-2+LRMP	HCN4-2+LRMP+cAMP
-50	0.00875819	0.00743473	0.014693	0.00901812	0.0058205	0.00376269	0.00107901	0.00303068			-107.036	-89.8582	-120.44	-110.437
-60	0.00353352	0.0033588	0.0503949	0.0149464	-0.0013185	0.00115126	0.009599	0.00424992			-100.45	-79.6803	-120.36	-105.081
-70	0.0101059	0.00692722	0.131215	0.0292599	0.0114705	0.00546881	0.045187	0.0127999			-109.147	-109.818	-117.424	-103.5
-80	0.0309155	0.0143266	0.267131	0.0434184	0.0321896	0.0159214	0.117659	0.0249536			-122.191	-90.7995	-109.86	-98.7
-90	0.110372	0.0311629	0.419643	0.0518982	0.111439	0.0313056	0.256723	0.0337795			-123.636	-97.1974	-115.6	-108.9
-100	0.258622	0.0494357	0.587152	0.0493874	0.249272	0.0461109	0.440601	0.0338574			-112.4	-103.879	-120.1	-111.1
-110	0.453225	0.0603909	0.732156	0.0435869	0.438491	0.047659	0.628341	0.029831			-114.445	-102.083	-99.9	-99.3
-120	0.657848	0.0554992	0.836091	0.0300483	0.646684	0.0342325	0.786738	0.0227234			-125.197	-78.9417	-113.3	-105.3
-130	0.822375	0.0396596	0.903971	0.0186259	0.836315	0.0187092	0.892783	0.0183381			-98.5654	-109.404	-102.478	-86.9661
-140	0.934505	0.0218896	0.959868	0.0135875	0.9396	0.00952584	0.943475	0.0114718			-120.555	-111.4	-107.768	-104.482
-150	0.977487	0.0159354	0.990195	0.00685793	0.997908	0.00197632	0.987471	0.00561737			-106.142	-93.6526	-100.973	-107.972
-160	0.983812	0.0161882	0.999495	0.000505051	1	0	0.99399	0.00393097				-103.43	-123.139	-101.178
-170												-84.858	-112.736	-84.8
												-95.009	-102.061	-97.2
												-72.0807		-107.056
														-107.667
										Average	-112.706	-94.8061	-111.867	-102.477
										N	11	15	14	16
										SEM	2.80943	3.1373	2.16756	1.91903

## Sheet: Figure 7
Figure 7A										Figure 7B-V1/2 (mV)	Midpoints of Activation
Membrane Potential (mV)	HCN2 AF/PT	SEM	HCN2 AF/PT+cAMP	SEM	HCN2 AF/PT+LRMP	SEM	HCN2 AF/PT+LRMP+cAMP	SEM			HCN2 AF/PT	HCN2 AF/PT+cAMP	HCN2 AF/PT+LRMP	HCN2 AF/PT+LRMP+cAMP
-50	-0.00228657	0.00526661	-0.00251206	0.00295556	0.00234975	0.00223011	0.0006878	0.00201907			-110.472	-85.982	-103.011	-83.8175
-60	0.0174486	0.00707173	0.0260108	0.00588194	-0.00405571	0.00409848	0.0312262	0.00483425			-115.696	-87.9703	-109.041	-87.8555
-70	0.00942327	0.00626253	0.112861	0.0118696	0.00445322	0.00301768	0.14987	0.0201761			-95.0439	-88.9314	-108.274	-85.9562
-80	0.0348697	0.0141131	0.286834	0.0190346	0.0291332	0.00587212	0.345421	0.0325774			-118.124	-86.1839	-101.148	-84.2951
-90	0.136532	0.027692	0.525296	0.0208469	0.111189	0.0205459	0.562694	0.0331517			-101.395	-85.8835	-102.806	-74.2334
-100	0.347407	0.0433722	0.746347	0.0197631	0.313419	0.0311607	0.751083	0.031292			-105.82	-87.9947	-104.942	-86.8052
-110	0.605828	0.0474854	0.890569	0.0187049	0.560964	0.0351194	0.873727	0.0213758			-103.559	-93.2466	-113.062	-82.8179
-120	0.79731	0.0369375	0.967945	0.00935784	0.766267	0.0338389	0.940562	0.011717			-106.03	-81.9977	-106.241	-79.8033
-130	0.898177	0.0255686	0.98279	0.00486312	0.881671	0.0263569	0.973484	0.00806055			-95.6016	-88.765	-109.867	-89.9995
-140	0.966869	0.00939465	0.985489	0.00311056	0.932619	0.0157853	0.982792	0.00714279			-120.283	-88.022	-108.5	-91.0291
-150	0.995227	0.00245522	0.978824	0.00505337	0.957705	0.0130634	0.989155	0.00384261			-106.868	-86.4189	-117.688	-87.1786
-160	0.978696	0.00600894			0.968184	0.0091113	0.988036	0.00468858			-104.571	-92.5696		-94.8018
-170					1	0	0.973559	0.0111233			-101.695	-93.3318		-95.1643
											-107.64	-88.1396
											-104.784	-86.8233
												-88.4616
										Average	-106.506	-88.1701	-107.689	-86.4429
										N	15	16	11	13
										SEM	1.87977	0.735477	1.46032	1.60193
Figure 7A										Figure 7B-V1/2 (mV)	Midpoints of Activation
Membrane Potential (mV)	HCN2 VVGPT	SEM	HCN2 VVGPT+cAMP	SEM	HCN2 VVGPT+LRMP	SEM	HCN2 VVGPT+LRMP+cAMP	SEM			HCN2 VVGPT	HCN2 VVGPT+cAMP	HCN2 VVGPT+LRMP	HCN2 VVGPT+LRMP+cAMP
-50	0.00236829	0.00393443	-0.00574615	0.00466555	0.0015547	0.00280901	0.00284829	0.00417192			-108.5	-86.44	-91	-100.285
-60	0.00790702	0.0032338	0.0245796	0.00719009	0.00562072	0.00366831	0.0255416	0.0136645			-98	-90.3103	-92.3	-97.1
-70	0.0341835	0.0100252	0.122781	0.0247762	0.0324911	0.0104072	0.0997205	0.0303884			-105.3	-93.9318	-98.9	-105
-80	0.106681	0.0233961	0.297733	0.0429418	0.0856086	0.025942	0.221271	0.045547			-94.6561	-76.656	-113.913	-93.1013
-90	0.239273	0.032426	0.521654	0.0549465	0.196437	0.0510154	0.414724	0.0493191			-115.403	-79.0659	-103.8	-98.7272
-100	0.435569	0.0336472	0.723672	0.0425867	0.3893	0.0647945	0.612201	0.0461127			-103.939	-95.4	-106.7	-92.8141
-110	0.612986	0.0272795	0.863345	0.0253245	0.588827	0.0538544	0.784406	0.0326246			-101.76	-85.3	-111.4	-91.8996
-120	0.759456	0.023633	0.95304	0.0163037	0.776719	0.044531	0.877137	0.0217183			-103.1	-91.6	-110.046	-73.8
-130	0.86903	0.023165	0.966381	0.0199494	0.895532	0.0279462	0.962447	0.0136035			-100.4	-93.3	-110.8	-87.3
-140	0.919447	0.0176449	0.979637	0.0203634	0.943319	0.0188716	0.983248	0.00732715			-112.7	-96.7	-117.42
-150	0.954975	0.00763293	0.953717	0.0103347	0.971033	0.0119478	0.974908	0.0128178			-94
-160					0.999994	6.24844e-06
-170										Average	-103.433	-88.8704	-105.628	-93.3364
										N	11	10	10	9
										SEM	2.05872	2.16712	2.84537	3.00012
Figure 7A										Figure 7B-V1/2 (mV)	Midpoints of Activation
Membrane Potential (mV)	HCN2-4N VVGPT	SEM	HCN2-4N VVGPT+cAMP	SEM	HCN2-4N VVGPT+LRMP	SEM	HCN2-4N VVGPT+LRMP+cAMP	SEM			HCN2-4N VVGPT	HCN2-4N VVGPT+cAMP	HCN2-4N VVGPT+LRMP	HCN2-4N VVGPT+LRMP+cAMP
-50	0.000774855	0.00483703	0.00242265	0.0113455	0.00370681	0.0058239	-0.00512761	0.0047957			-89.6636	-84.8381	-97.3474	-95.4005
-60	0.00398512	0.00853564	0.0158148	0.00610085	0.0181736	0.00607255	0.0119746	0.00337463			-122.615	-92.9242	-95.775	-95.9713
-70	0.00482741	0.00566278	0.0241821	0.00850219	0.0277152	0.0130049	0.0463513	0.0116828			-101.073	-94.9426	-107.226	-96.3963
-80	0.0577663	0.0158922	0.0422832	0.0210905	0.0965053	0.0262611	0.125784	0.0304472			-101.094	-89.9963	-104.403	-97.6518
-90	0.183306	0.0352425	0.130899	0.0362635	0.253536	0.0431391	0.278505	0.0275057			-115.908	-95.1796	-100.192	-98.3254
-100	0.385001	0.0471846	0.281145	0.0485609	0.467743	0.0504759	0.471906	0.0385347			-105.472	-97.258	-113.708	-105.033
-110	0.631734	0.047515	0.489374	0.0518926	0.69838	0.0429295	0.659038	0.0402393			-112.777	-83.8219	-89.937	-103.7
-120	0.810515	0.0376576	0.693708	0.0327661	0.841589	0.0325473	0.81873	0.0350775			-94.7295	-101.628	-84.4339	-96.9977
-130	0.906824	0.0235779	0.861054	0.0212852	0.902627	0.0155572	0.905412	0.0336888			-104.952	-91.2528	-92.4044	-100.199
-140	0.937668	0.0171382	0.94018	0.0143351	0.956535	0.0129254	0.952958	0.0233487			-105.768	-96.2185	-108.663	-106.183
-150	0.975589	0.00762467	0.96738	0.00740043	0.961187	0.00591995	0.958077	0.0132935			-110.692	-67.1716	-102.28	-103.435
-160	0.973218	0.0139936	0.969301	0.0115362	0.992716	0.00605123	0.963349	0.0268544			-107.349	-73.3225	-111.332
-170			1	0	0.99385	0.00615034	1	0			-94.0396	-83.6673	-96.921
											-101	-91.0719	-108.552
											-101.396	-95.0957
											-105.131	-95.9805
										Average	-104.604	-89.6481	-100.941	-99.9358
										N	16	16	14	11
										SEM	2.08816	2.28495	2.30213	1.19376
